# Supplementary material for: StrainR2 accurately deconvolutes strain-level abundances in synthetic microbial communities
Source: Bioinformatics. 2025 Aug 6;41(8):btaf440. doi: 10.1093/bioinformatics/btaf440 (PMC12377904; doi:10.1093/bioinformatics/btaf440)
Supplement: btaf440_Supplementary_Data [file btaf440_supplementary_data.zip]

Archive with 2 entries (2 files):
- Heber_StrainR2_Supplement_Proof[AU].pdf
- Heber_StrainR2_Supplement.pdf
